# Supplementary material for: Two-Dimensional Core-Shell Structure of Cobalt-Doped@MnO2 Nanosheets Grown on Nickel Foam as a Binder-Free Battery-Type Electrode for Supercapacitor Application
Source: Nanomaterials (Basel). 2022 Sep 14;12(18):3187. doi: 10.3390/nano12183187 (PMC9505914; doi:10.3390/nano12183187)
Supplement: Supplementary file 1 [file nanomaterials-12-03187-s001.zip]

Archive with 1 entries (1 files):
- nanomaterials-1907641-supplementary.pdf
